# Supplementary material for: Serum Metabolomics Profiling Reveals Metabolic Alterations Prior to a Diagnosis with Non-Small Cell Lung Cancer among Chinese Community Residents: A Prospective Nested Case-Control Study
Source: Metabolites. 2022 Sep 27;12(10):906. doi: 10.3390/metabo12100906 (PMC9610639; doi:10.3390/metabo12100906)
Supplement: Supplementary file 1 [file metabolites-12-00906-s001.zip]

Archive with 1 entries (1 files):
- metabolites-1896884-supplementary.pdf
